# Supplementary material for: O2 partitioning of sulfur oxidizing bacteria drives acidity and thiosulfate distributions in mining waters
Source: Nat Commun. 2023 Apr 10;14:2006. doi: 10.1038/s41467-023-37426-8 (PMC10086054; doi:10.1038/s41467-023-37426-8)
Supplement: Supplementary file 3 — Supplementary Dataset 1-7 [file 41467_2023_37426_MOESM3_ESM.xlsx]

## Sheet: Supplementary Dateset 1
Supplementary Dataset 1. 16SrRNA amplicons for mining waters (n=30) with Shannon’s Diversity Index, Pielou’s Eveness (J), richness and total sequences.
	Depth (m)	Year	Month	Shannon Diversity (H')	Pielou's Evenness (J)	Richness	Total Sequences
March 2015 0 m	0	2015	March	2.5	0.22	120	101253
March 2015 0.75 m	0.75	2015	March	2.6	0.22	77	90750
March 2015 21 m	21	2015	March	2.51	0.22	71	87785
May 2015 2.5 m	2.5	2015	May	1.9	0.17	119	86194
May 2015 3.5 m	3.5	2015	May	1.79	0.16	83	61878
August 2015 1 m	1	2015	August	3.3	0.28	357	141767
August 2015 2.8 m	2.8	2015	August	2.99	0.27	155	58777
August 2015 25.8 m	25.8	2015	August	2.31	0.2	126	94984
July 2016 1.5 m	1.5	2016	July	2.01	0.17	142	132304
July 2016 10 m	10	2016	July	1.85	0.16	111	113926
June 2017 2 m	2	2017	June	2.23	0.19	210	128340
June 2017 10 m	10	2017	June	1.63	0.14	72	124093
July 2017 0.5 m	0.5	2017	July	2.8	0.24	327	123386
July 2017 2 m	2	2017	July	2.27	0.2	221	98468
July 2017 10 m	10	2017	July	1.49	0.13	78	110501
August 2017 0.5 m	0.5	2017	August	2.4	0.2	392	131216
August 2017 2 m	2	2017	August	1.88	0.16	305	127625
August 2017 10 m	10	2017	August	1.51	0.13	92	112451
September 2017 10 m	10	2017	September	1.36	0.12	97	108581
November 2017 0.5 m	0.5	2017	November	1.94	0.17	149	108630
November 2017 10 m	10	2017	November	1.94	0.16	184	129863
May 2018 0.5 m	0.5	2018	May	3.4	0.32	401	52146
May 2018 2.8 m	2.8	2018	May	3.7	0.36	103	28650
May 2018 10 m	10	2018	May	1.65	0.15	71	50707
July 10, 2018 2.5 m	0.5	2018	July	2.7	0.22	548	240164
July 10, 2018 10 m	10	2018	July	2.73	0.23	235	137778
July 23 2018 0.5 m	0.5	2018	July	4.9	0.4	1151	142624
August 2018 0.5 m	0.5	2018	August	2.6	0.21	454	202000
August 2018 2.5 m	2.5	2018	August	2.95	0.24	209	195046
August 2018 10 m	10	2018	August	2.27	0.18	176	211143

## Sheet: Supplementary Dataset 2
Supplementary Dataset 2. Physiochemical conditions across time (2015-2018) (21 sampling campaigns, n=53) of the Northern Ontario tailings impoundment water (temperature, pH, conductivity. oxidation-reduction potential (ORP), O2 % and [O2]. NA indicates that data is not available.
Date	Depth (m)	°C	pH	Conductivity (μS/cm)	ORP	O2	O2 (mg/L)
					(mV)	(%)
2015-03-01	0	0.4	8.32	2073	84	13.3	1.91
	0.75	3.3	8.51	2238	63	0.8	0.1
	21	3.2	8.76	2241	32	0.2	0.03
2015-05-01	2.5	8.9	7.05	2130	150	21	2.41
	3.5	8.5	7.01	2135	141	10	1.16
	15	7.3	7.21	2147	138	2.5	0.3
July 10 2015	2	15.4	7.28	1803	63.1	12.5	1.23
	4	14.5	8.25	1757	-94	3.9	0.39
	30	10.5	8.45	1581	-289	0.4	0.04
July 22 2015	1	19.4	6.97	2246	187	63.1	5.77
	3.5	17.5	7.28	2235	177	10.8	1
	10	14.3	8.34	2223	133	2.5	0.26
2015-08-01	1	18.5	6.85	2069	203	54.2	5.04
	2.8	16.8	7	2069	203	0.6	0.05
	26	14.8	7.35	2056	193	<LOD	<LOD
2015-09-01	1	16.5	6.8	2198	159	19.1	1.85
	7	16.5	6.68	2199	129	16.3	1.58
	33	13	6.73	2162	43	3.7	0.37
2015-11-01	1.3	11	6.35	2220	216	39.4	4.31
2016-05-01	1	9	6.4	1909	152	55	6.3
	6	6.6	6.46	1919	170	33.5	4.09
2016-07-01	0.5	22.3	4.79	1990	250	74.5	6.44
	1.5	17	5.83	2013	205	5.9	0.57
	10	15.8	6.28	2009	148	0.5	0.06
2016-09-01	1	19	4.69	2097	239	43.6	4.04
	6	18.9	4.75	2096	243	27.9	2.58
	32	15.3	6.25	2067	-46	21.8	2.19
2017-05-01	0.5	10.7	NA	2109	70	31.6	3.49
2017-06-01	0.5	16.8	5.49	2098	181	57.9	5.39
	2	15.6	5.76	2125	177	32	3.49
	10	12	6.63	2145	158	0.6	0.06
2017-07-01	0.5	19.1	5.43	2130	214	61.4	5.16
	2	15.3	5.81	2163	192	24.4	1.72
	10	14.1	6.43	2162	152	4.2	0.43
2017-08-01	0.5	19.2	5.26	2186	207	61.4	10.26
	2	17.6	5.09	2245	204	24.4	2.78
	10	15.7	6.78	2194	158	4.2	0.29
2017-09-01	0.5	21.4	4.67	2288	212	72.6	6.38
	2	20.7	4.73	2299	219	45.4	4.16
	10	17	6.46	2287	76	<LOD	<LOD
2017-11-01	0.5	11.3	6.94	2097	111	30.6	2.76
	10	11.3	6.15	2091	117	22	2.33
2018-05-01	0.5	12	6.94	NA	159	57.2	6.12
	2.8	6.1	7.66	NA	149	11.4	1.39
	21	4.5	8.27	NA	168	0.3	0.04
2018-06-01	0.5	12.3	6.75	2227	187	12.8	1.29
July 11 2018	0.5	21.4	6.86	2221	180	65.8	5.8
	2.5	20.7	6.74	2218	178	62.4	5.56
	10	12.8	7.2	2193	163	1.4	0.14
July 23 2018	0.5	21.7	8.18	2175	199	57.8	5.05
2018-08-01	0.5	22.5	6.08	2227	163	54.2	4.68
	2.5	18.2	6.33	2187	135	0.6	0.05
	10	16.8	7.16	2199	152	0.2	0.02
	53

## Sheet: Supplementary Dataset 3
Supplementary Dataset 3. Sulfur speciation (n=53) (mmol/L) across time (2015-2018) of the tailings impoundment waters (TotS0.2μm,TotS0.45μm, TotSUF, S-SO42-, S-SO32-, S-S2O32-, S-S3 O62- (where available), S-S4 O62- (where available) ΣH2S and Sreact (defined as TotS0.45μm - S-SO42-).
Date	Depth (m)		TotS0.2 μm		TotS0.45 μm		TotSUF		S-SO42-		S-SO32-		S-S2O32-	S-S3O62-			S-S4O62-			S-ΣH2S			Sreact
			mmol/L		mmol/L		mmol/L		mmol/L		mmol/L		mmol/L	mmol/L			mmol/L			μmol/L			mmol/L
March	0		8.0 ± 0.04		8.0 ± 0.7		-		6.5 ± 0.3		0.24 ± 0.5		0.26 ± 0.16	-			-			<0.01			1.5
2015	0.75		9.7 ± 0.08		8.8 ± 0.03		-		6.6 ± 0.3		<LOD		0.12 ± 0.01	-			-			<0.01			2.2
	21		9.8 ± 0.05		9.9 ± 0.05		-		6.6 ± 0.3		0.05 ± 0.05		0.59 ± 0.41	-			-			1 ± 0.02			3.3
May	2.5		8.3 ± 0.04		8.3 ± 0.02		-		8.5 ± 0.5		<LOD		0.26 ± 0.05	-			-			0.14 ± 0.01			<LOD
2015	3.5		8.4 ± 0.03		8.3 ± 0.02		-		8.5 ± 0.5		<LOD		0.18 ± 0.04	-			-			0.29 ± 0.02			<LOD
	15		8.4 ± 0.03		8.4 ± 0.03		-		8.6 ± 0.5		<LOD		0.16 ± 0.02	-			-			0.44 ± 0.02			<LOD
2021-07-10	2		8.2 ± 0.01		8.2 ± 0.02		-		2.6 ± 0.5		<LOD		0.20 ± 0.04	-			-			0.24 ± 0.01			5.6
2015	4		8.4 ± 0.04		8.4 ± 0.01		-		1.5 ± 0.5		<LOD		0.23 ± 0.04	-			-			0.65 ± 0.06			6.9
	30		8.3 ± 0.03		8.3 ± 0.01		-		2 ± 0.5		<LOD		0.14 ± 0.001	-			-			0.75 ± 0.04			6.3
2021-07-22	1		8.3 ± 0.01		8.3 ± 0.01		-		1.4 ± 0.5		<LOD		0.10 ± 0.35	-			-			0.19 ± 0.01			6.9
2015	3.5		8.4 ± 0.01		8.4 ± 0.01		-		2.2 ± 0.5		<LOD		0.10 ± 0.02	-			-			0.18 ± 0.01			6.2
	10		8.5 ± 0.05		8.4 ± 0.01		-		1.7 ± 0.5		<LOD		0.10 ± 0.04	-			-			0.37 ± 0.03			6.7
August	1		8.3 ± 0.02		8.3 ± 0.02		-		8.4 ± 0.5		0.14 ± 0.02		0.27 ± 0.01	-			-			< 0.01			<LOD
2015	2.8		8.5 ± 0.04		8.5 ± 0.02		-		9.1 ± 0.5		0.16 ± 0.004		0.22 ± 0.02	-			-			<0.01			<LOD
	26		8.5 ± 0.01		8.5 ± 0.01		-		7.5 ± 0.5		0.15 ± 0.004		0.21 ± 0.01	-			-			0.73 ± 0.05			1
Sept	1		9.0 ± 0.1		9.1 ± 0.04		-		6.8 ± 0.5		<LOD		0.04 ± 0.01	-			-			<0.01			2.3
2015	7		9.0 ± 0.03		8.8 ± 0.01		-		6.9 ± 0.5		<LOD		0.03 ± 0.001	-			-			<0.01			1.9
	33		8.7 ± 0.02		8.8 ± 0.03		-		6.8 ± 0.5		<LOD		0.02 ± 0.02	-			-			1.5 ± 0.02			2
Nov	1.3		8.7 ± 0.02		8.8 ± 0.07		-		6.8 ± 0.5		0.04 ± 0.003		0.26 ± 0.02	-			-			0.2 ± 0.02			2
2015
May	1		7.8 ± 0.13		7.6 ± 0.04		-		5.4 ± 0.5		0.04 ± 0.004		0.12 ± 0.07	-			-			1.3 ± 0.05			2.2
2016	6		7.9 ± 0.08		7.9 ± 0.01		-		5.7 ± 0.5		0.03 ± 0.006		0.12 ± 0.07	-			-			1.2 ± 0.05			2.2
July	0.5		8.2 ± 0.07		8.0 ± 0.17		8.1 ± 0.05		6.1 ± 0.5		0.024 ± 0.004		0.06 ± 0.01	-			-			<0.01			1.9
2016	1.5		8.3 ± 0.06		8.4 ± 0.18		8.3 ± 0.13		6.1 ± 0.5		0.013 ± 0.006		0.08 ± 0.01	-			-			0.59 ± 0.02			2.3
	10		8.3 ± 0.1		8.5 ± 0.07		8.4 ± 0.08		6.2 ± 0.5		0.012 ± 0.004		0.14 ± 0.03	-			-			<0.01			2.3
Sept	1		8.7 ± 0.12		8.9 ± 0.08		8.8 ± 0.03		6.2 ± 0.5		0.04 ± 0.004		0.12 ± 0.03	-			-			0.44 ± 0.06			2.7
2016	6		8.7 ± 0.15		8.8 ± 0.09		8.7 ± 0.15		6.6 ± 0.5		0.03 ± 0.01		0.09 ± 0.03	-			-			0.44 ± 0.03			2.2
	32		8.7 ± 0.06		8.6 ± 0.22		8.5 ± 0.12		6.5 ± 0.5		0.05 ± 0.01		0.14 ± 0.01	-			-			6 ± 0.4			2.1
May	0.5		8.8 ± 0.06		8.8 ± 0.03		8.9 ± 0.09		1.8 ± 0.6		0.04 ± 0.01		0.05 ± 0.01	-			-			<0.01			7
2017
June	0.5		8.7 ± 0.12		8.6 ± 0.1		8.6 ± 0.15		7.0 ± 0.5		0.02 ± 0.01		0.087 ± 0.02	-			-			<0.01			1.6
2017	2		8.8 ± 0.17		8.7 ± 0.1		8.7 ± 0.06		7.0 ± 0.5		0.02 ± 0.002		0.025 ± 0.03	-			-			<0.01			1.7
	10		9.1 ± 0.16		9.1 ± 0.14		9.3 ± 0.14		8.2 ± 0.5		0.04 ± 0.02		0.16 ± 0.06	-			-			0.83 ± 0.05			0.9
July	0.5		8.9 ± 0.11		9.1 ± 0.07		8.9 ± 0.08		6.9 ± 0.5		0.05 ± 0.02		0.11 ± 0.05	-			-			<0.01			2.2
2017	2		9.2 ± 0.06		9.3 ± 0.13		9.3 ± 0.08		7.1 ± 0.5		0.03 ± 0.01		0.13 ± 0.01	-			-			<0.01			2.2
	10		9.3 ± 0.04		9.5 ± 0.08		9.3 ± 0.14		7.3 ± 0.5		0.03 ± 0.01		0.24 ± 0.02	-			-			0.64 ± 0.05			2.2
August	0.5		8.7 ± 0.06		8.8 ± 0.14		8.6 ± 0.03		9.8 ± 1.3		0.03 ± 0.002		0.09 ± 0.01	-			-			-			<LOD
2017	2		9.0 ± 0.34		9.3 ± 0.13		9.3 ± 0.07		10.2 ± 0.5		0.02 ± 0.002		0.02 ± 0.01	-			-			-			<LOD
	10		9.4 ± 0.14		9.3 ± 0.08		9.2 ± 0.11		10.2 ± 0.5		0.03 ± 0.005		0.11 ± 0.001	-			-			-			<LOD
Sept	0.5		10.5 ± 0.26		10.4 ± 0.15		10.7 ± 0.22		8.9 ± 0.5		0.007 ± 0.001		0.01 ± 0.001	-			-			0.94 ± 0.05			1.5
2017	2		10.8 ± 0.5		10.5 ± 0.16		10.8 ± 0.08		7.0 ± 0.5		0.008 ± 0.001		0.01 ± 0.001	-			-			1.0 ± 0.08			3.5
	10		10.1 ± 0.7		9.6 ± 0.03		9.6 ± 0.04		7.3 ± 0.5		0.008 ± 0.001		0.04 ± 0.001	-			-			1.5 ± 0.06			2.3
Nov	0.5		9.4 ± 0.1		9.4 ± 0.11		9.5 ± 0.10		8.4 ± 0.5		0.011 ± 0.001		0.03 ± 0.001	-			-			0.5 ± 0.03			1
2017	10		9.5 ± 0.1		9.5 ± 0.08		9.4 ± 0.11		0.27 ± 0.5		0.009 ± 0.001		0.02 ± 0.01	-			-			0.6 ± 0.04			9.2
May	0.5		-		-		-		6.1 ± 0.5		-		-	0.08			0.1			-			-
2018	2.8		-		7.7 ± 0.06		-		7.6 ± 0.5		0.009 ± 0.002		0.08 ± 0.003	0.09			0.1			-			0.1
	21		9.1 ± 0.2		9.2 ± 0.12		9.3 ± 0.06		-		0.012 ± 0.002		0.29 ± 0.04	<0.03			0.01			-			-
June	0.5		-		9.5 ± 0.04		-		7.7 ± 0.5		0.015 ± 0.008		1.7 ± 0.7	0.03			0.03			1.2 ± 0.3			2.1
2018
2021-07-11	0.5		-		9.7 ± 0.07		-		8.1 ± 0.5		0.007 ± 0.002		0.13 ± 0.01	-			-			<0.01			1.6
2018	2.5				-		-				-		-	<0.03			0.09			0.67 ± 0.08			1.05
	10		-		9.9 ± 0.03		-		10.2 ± 2.2		0.017 ± 0.001		0.38 ± 0.03	-			-			1.7 ± 0.2			<LOD
2021-07-23	0.5		-		9.6 ± 0.02		-		7.9 ± 0.7		-		-	-			-			<0.01			2.1
2018
August	0.5		-		9.8 ± 0.07		-		8.6 ± 0.5		0.007 ± 0.003		0.23 ± 0.21	<0.03			0.1			0.58 ± 0.1			1.2
2018	2.5		-		9.8 ± 0.05		-		8.8 ± 0.5		0.001 ± 0.003		0.48 ± 0.05	<0.03			0.02			1.2 ± 0.1			1
	10		9.9 ± 0.1		10.1 ± 0.14		10.2 ± 0.07		8.9 ± 0.5		0.004 ± 0.004		0.50 ± 0.05	<0.03			0.02			1.7 ± 1.2			-
																				0.2			1.2

## Sheet: Supplementary Dataset 4.
Supplementary Dataset 4. Mine tailing impoundment aquatic microbial community composition within three statistical clusters 1) 2015 (n=8 2) 2016/2017 (n= 3 and 13) 2018 (n= 9) as determined through non-metric dimensional scaling (NMDS) and Curtis-Bray clustering analyses. Bold genera text denotes chemolithautotrophic sulfur oxidizing/disproportionating organisms.
Year	Family	Genus	Relative Abundance (%)	Relative Abundance Range
	Thiovulaceae	Sulfuricurvum sp.	37 ± 28	2 - 69
	Thiobacillaceae	Thiobacillus sp.	17 ± 20	1 - 56
	Halothiobacillaceae	Halothiobacillus sp.	12 ± 8	2021-02-24
		Thiovirga sp.	0.7 ± 0.9	0.01- 2
2015	Methylophilaceae	Methylotenera sp.	6 ± 4	2021-04-14
n = 8	Chitinophagaceae	Sediminibacterium sp.	5.9 ± 9	0.2 - 26
	Flavobacteriaceae	Lutibacter sp.	3.6 ± 2	2021-02-06
	Sulfurovaceae	Sulfurovum sp.	3 ± 4	0.1 - 9
	Burkholderiaceae	Acidovorax sp.	1.7 ± 1	0.4 - 3
	Other		13
	Halothiobacillaceae	Halothiobacillus sp.	50 ± 21	12 - 78
		Thiovirga sp.	0.5 ± 0.5	0.1 - 1.7
	Sphingomonadaceae	Sphingobium sp.	12 ± 13	3 - 42
2016/2017		Novosphingobium sp.	10 ± 6	2021-03-22
n = 13		Sphingomonas sp.	8.9 ± 9	0.2 - 23
	Chitinophagaceae	Sediminibacterium sp.	1.5 ± 1.4	0.2 - 5.2
		Hydrotalea sp.	1.0 ± 1.7	0.01 - 6
	Thiovulaceae	Sulfuricurvum sp.	1.8 ± 1.9	<LOD - 5
	Burkholderiaceae	Acidovorax sp.	1 ± 0.8	<LOD - 3
	Other		13
	Thiovulaceae	Sulfuricurvum sp.	17 ± 26	<LOD - 68
	Chitinophagaceae	Sediminibacterium sp.	14 ± 16	<LOD - 49
	Halothiobacillaceae	Halothiobacillus sp.	11 ± 11	0.1 - 34
		Thiovirga sp.	5 ± 8	<LOD - 24
	Burkholderiaceae	Acidovorax sp.	9 ± 11	0.3 - 32
	Sphingomonadaceae	Sphingomonas sp.	4 ± 6	0.1 - 19
		Novosphingobium sp.	0.9 ± 1.3	0.05 - 1.3
2018		Sphingobium sp.	0.5 ± 0.7	<LOD - 2.4
n = 9	Sphingobacteriaceae	Pedobacter sp.	4 ± 8	<LOD - 24
	Flavobacteriaceae	Flavobacterium sp.	2.0 ± 4	<LOD - 10
		Lutibacter sp.	0.8 ± 1	0.1 - 3.2
	Thiobacillaceae	Thiobacillus sp.	3.9 ± 6	<LOD - 19
	Methylophilaceae	Methylotenera sp.	0.9 ± 2	<LOD - 6.3
	Rhodocyclaceae	Dechloromonas sp.	1.1 ± 2	<LOD - 6
	Mycoplasmataceae	Mycoplasma sp.	1.5 ± 5	<LOD - 13
	Xanthobacteraceae	Xanthobacter sp.	1.5 ± 4	<LOD - 11
	Caulobacteraceae	Caulobacter sp.	0.9 ± 2	0.1 - 4
	Other		23

## Sheet: Supplementary Dataset 5.
Supplementary Dataset 5. Community level relative abundances of sulfur cycling nitrogen cycling, hydrogen cycling, carbon fixation, photosynthetic and aeronic respiration genes over time (2015-2018) in tailing impoundment waters.
Gene	March 2015 0.5 m	March 2015 0.75 m	March 2015 21 m	May 2015 2.5 m	May 2015 3.5 m	August 2015 1 m	August 2015 2.8 m	August 2015 25.8 m	July 2016 1.5 m	July 2016 10 m	June 2017 2m	June 2017 10 m	July 2017 0.5 m	July 2017 2 m	July 2017 10 m	August 2017 0.5 m	August 2017 2m	August 2017 10 m	September 2017 10 m	November 2017 0.5 m	November 2017 10 m	May 2018 0.5 m	May 2018 2.8 m	May 2018 10 m	July 10 2018 0.5 m	July 10 2018 10 m	July 23 2018 0.5 m	August 2018 0.5 m	August 2018 2.5 m	Augut 2018 10 m
cbb3	6.27747e-05	6.45902e-05	5.76305e-05	0.000100749	0	0	0	9.23366e-06	5.39955e-06	6.67415e-06	4.39856e-06	6.44212e-06	0	0	0	0	0	0	0	0	0	0	1.88135e-06	0	3.19249e-06	3.33151e-06	0	0	0	0
ccoN	0.000377227	0.000447976	0.000473517	0.000358896	0.000375684	0.000370581	0.000428513	0.000611997	0.000446884	0.000480646	0.000447784	0.000548927	0.000513283	0.000462551	0.000595171	0.000604485	0.000541583	0.000757107	0.000281642	0.000431527	0.000440977	0.000361607	0.000337462	0.000551806	0.000451098	0.000408877	0.000403117	0.000413454	0.000388635	0.000409652
ccoO	0.00028589	0.000357337	0.000321367	0.000247795	0.000362275	0.000376239	0.000382713	0.000407493	0.000309286	0.000329964	0.000360511	0.000393687	0.000369088	0.000364736	0.000391476	0.000368704	0.00034712	0.000379292	0.000275776	0.000394745	0.000402637	0.000327132	0.000335054	0.000247989	0.000320801	0.000399515	0.00035958	0.000386309	0.000370513	0.000353772
ccoP	0.000319439	0.000320477	0.00032284	0.000310815	0.000302999	0.000323213	0.000381004	0.000436717	0.000403214	0.000454387	0.000412392	0.000526452	0.000305012	0.000401098	0.000559179	0.000431166	0.000419251	0.000511568	0.000205669	0.000402254	0.000407481	0.000149525	0.00015833	0.000239852	0.000219224	0.000361862	0.000221117	0.000268509	0.000394143	0.000359119
CoxA	0.000200359	0.000170982	0.000158813	0.00019757	0.000199804	0.000178808	0.000221184	0.000133589	0.000141253	0.000111995	0.000182598	0.000145202	0.000132569	0.00017481	0.000105543	0.000122207	0.000128786	0.00010238	0.000141334	0.000243527	0.000238165	0.000210142	0.000184923	9.5471e-06	0.000194138	0.000126545	0.000152239	0.000202811	0.000119915	7.22494e-05
CoxB	0.000201164	0.000179441	0.000164527	0.00019757	0.000199804	0.000198596	0.000269652	0.000218157	0.000138854	0.000119996	0.0001972	0.000143297	0.000192457	0.000181892	0.000105543	0.000136768	0.000135254	0.000106282	0.000141334	0.000240718	0.000236097	0.000210725	0.000191742	0.000196938	0.000205972	0.000175126	0.000155483	0.000204818	0.000116625	0.000127609
cydA_Cyt_bd_oxida_I	0.000180371	0.000147143	0.0001493	9.45356e-05	8.09838e-05	0.000191108	0.000110884	0.000107732	0.000612052	0.000652751	0.00077131	0.000600102	0.000489004	0.000512088	0.00056563	0.000605263	0.000487296	0.000505342	0.000376669	0.000521585	0.000573271	8.94932e-05	0.000102205	6.92753e-05	0.000284702	0.000266406	0.000293005	0.000406013	0.000190715	9.36623e-05
cydB	0.000131171	0.00013606	0.000138263	9.19431e-05	7.83909e-05	0.000139851	0.000110884	0.0001054	0.000545038	0.000536317	0.000523038	0.000419889	0.000476004	0.000469207	0.00056563	0.000333104	0.000451102	0.000475028	0.000365474	0.000523343	0.000566223	9.36118e-05	9.54804e-05	5.92115e-05	0.000218212	0.000211435	0.000251735	0.0003899	0.000205784	8.6516e-05
CyoA	8.81444e-06	6.21568e-06	0	0	0	0	0	0	6.04779e-05	5.31686e-05	9.70912e-05	7.97395e-05	7.60476e-05	8.65453e-05	4.81592e-05	4.10503e-05	4.67601e-05	2.97765e-05	5.2546e-05	0.000131643	0.000134789	3.13897e-06	1.3049e-05	1.54717e-06	3.70985e-05	3.94671e-05	3.82834e-05	4.25648e-05	2.20652e-05	1.88337e-05
CyoB	8.81444e-06	6.21568e-06	4.76389e-06	0	0	0	0	0	5.93574e-05	5.31686e-05	9.70912e-05	7.97395e-05	7.60476e-05	8.65453e-05	4.81592e-05	4.10503e-05	4.67601e-05	2.97765e-05	5.2546e-05	0.000131643	0.000134789	5.84159e-06	1.2997e-05	0	3.38968e-05	3.53269e-05	3.23967e-05	3.87377e-05	2.20652e-05	1.8224e-05
CyoC	0	6.21568e-06	4.76389e-06	0	0	0	0	0	5.93574e-05	5.31686e-05	9.70912e-05	7.97395e-05	7.60476e-05	8.65453e-05	4.81592e-05	4.37291e-05	4.67601e-05	2.97765e-05	7.07004e-05	0.000128152	0.000131645	7.62644e-06	1.18577e-05	1.00466e-06	3.5286e-05	3.53839e-05	3.23967e-05	4.15398e-05	2.20652e-05	1.67238e-05
CyoD	0	6.21568e-06	0	0	0	4.70507e-06	0	0	6.123e-05	5.30402e-05	9.70912e-05	7.97395e-05	7.60476e-05	7.34375e-05	4.81592e-05	4.37291e-05	4.79913e-05	2.97765e-05	7.07004e-05	0.000131643	0.000134789	7.62644e-06	1.48979e-05	1.00466e-06	3.84877e-05	3.96308e-05	3.82834e-05	4.07219e-05	2.20652e-05	1.8224e-05
pqq_xoxF_mxaF	0.000290806	0.000368399	0.000394247	0.000372641	0.000465462	0.000258673	0.000170235	0.000436877	0.00025987	0.000270314	0.000294165	0.000251285	0.000318886	0.000434276	0.000261418	0.000321812	0.000344182	0.000291983	0.000298262	0.000340306	0.000349349	0.000592605	0.000573833	0.000513821	0.000396755	0.000246097	0.0002505	0.000268687	9.84753e-05	9.69065e-05
aclA	6.83119e-05	6.52884e-05	5.69752e-05	0.000105187	7.66623e-05	0	0	8.92222e-06	7.76843e-06	7.86137e-06	4.54703e-06	6.95024e-06	7.65614e-06	0	0	0	0	8.56315e-07	0	0	0	1.10638e-06	1.75767e-06	5.12891e-05	3.34889e-06	3.35135e-06	0	0	0	0
aclB	6.83119e-05	6.52884e-05	5.69752e-05	0.000103289	7.66623e-05	0	0	8.92222e-06	7.76843e-06	7.86137e-06	5.18918e-06	6.95024e-06	0	0	0	0	0	1.23367e-06	0	0	0	1.10638e-06	1.75767e-06	5.12891e-05	3.34889e-06	3.35135e-06	0	0	0	1.59257e-06
rubisco_form_I	7.20411e-05	5.99064e-05	5.87718e-05	4.46797e-05	5.17236e-05	9.56446e-05	0.000135177	0.00014842	0.000150202	0.000182234	0.000108127	0.000155318	8.79043e-05	0.000100266	0.000212455	0.000154937	0.000164664	0.000189373	9.72609e-05	5.54553e-05	4.99318e-05	0	1.2857e-06	3.68278e-06	9.5149e-05	9.20816e-05	6.07946e-05	0.000242232	0.000173227	0.000153496
rubisco_form_II	6.46393e-05	5.79339e-05	5.7903e-05	4.31593e-05	5.10607e-05	1.20426e-05	5.62379e-05	5.61847e-05	0.000129747	0.000163345	8.93259e-05	0.000160325	7.26306e-05	9.47674e-05	0.000212455	0.000132631	0.000143141	0.000184273	3.25705e-05	4.43562e-05	6.795e-06	0	0	0	2.63986e-05	1.10637e-05	4.73559e-05	5.06789e-05	3.52033e-05	2.71956e-06
nosZ	5.61638e-05	5.65715e-05	5.93903e-05	3.16203e-05	2.10704e-05	7.7384e-05	4.40448e-05	2.44519e-05	1.31153e-05	6.2784e-06	7.93225e-06	4.6939e-06	3.65465e-05	0	1.21898e-05	1.82933e-05	9.8056e-06	2.42003e-05	0	0	0	6.46375e-06	1.07153e-05	3.73043e-05	7.4105e-05	6.88826e-05	0.000106165	7.51791e-05	5.75546e-05	6.08687e-05
Hydrogenase_Group_1	0.000111763	0.000107788	0.000108067	0.000157838	0.000121102	8.92602e-06	2.06884e-05	7.65796e-05	1.3183e-05	1.10808e-05	5.3822e-06	6.00151e-06	1.3668e-05	0	1.04807e-05	9.35298e-06	8.22291e-06	1.82816e-05	5.84888e-05	2.23564e-05	1.87366e-05	9.27616e-06	1.33225e-05	0.000124141	1.043e-05	1.16442e-05	4.03004e-06	2.53937e-06	5.76797e-05	8.30464e-05
Hydrogenase_Group_2a	0	0	0	0	0	0	0	0	0	0	0	0	0	0	0	0	0	0	2.70398e-05	3.61497e-06	2.90123e-06	0	0	0	0	0	0	0	0	0
Hydrogenase_Group_2b	5.0118e-05	4.44994e-05	4.69394e-05	6.62637e-06	9.16323e-06	0	0	0	1.38598e-05	0	0	0	0	0	0	1.37484e-06	1.35059e-06	0	5.84888e-05	1.17254e-05	9.11321e-06	4.586e-06	5.90771e-06	3.14888e-05	3.37649e-06	0	2.25932e-06	1.90206e-06	2.10549e-05	2.55993e-05
Hydrogenase_Group_3b	3.9213e-05	4.37063e-05	4.59822e-05	4.18323e-05	4.6521e-05	1.00456e-05	4.6783e-05	6.1134e-05	0.000120249	0.000148061	8.24182e-05	0.000155627	4.92896e-05	9.15331e-05	0.000200537	0.000121639	0.000140349	0.000169719	3.36057e-05	5.9123e-06	5.93087e-06	0	1.20758e-06	0	1.43861e-05	1.26265e-05	1.16562e-05	3.42371e-05	4.40902e-05	6.25573e-05
Hydrogenase_Group_3c	0	0	0	0	0	0	0	0	0	0	0	0	0	0	0	0	0	0	0	0	0	0	0	0	0	0	0	0	0	0
Hydrogenase_Group_3d	5.34517e-05	1.51766e-05	6.18201e-05	3.21212e-05	1.88383e-05	8.30574e-06	1.44866e-05	1.81054e-05	0	0	0	1.64518e-06	0	0	0	3.48648e-06	4.38113e-06	1.02119e-05	0	1.00109e-05	7.60012e-06	5.77966e-06	1.04581e-05	1.66285e-05	3.50223e-06	2.41863e-06	3.58052e-06	0	2.15466e-06	0
Hydrogenase_Group_4	0	0	0	0	0	0	0	0	0	0	0	0	0	0	0	0	0	0	0	0	0	0	0	0	0	0	0	0	0	0
cysA	8.15053e-05	8.36372e-05	0.000102479	6.54376e-05	9.0919e-05	0	0	7.07886e-05	3.78269e-05	1.67923e-05	0	0	1.69052e-05	4.83455e-05	2.76166e-05	1.24192e-05	0	0	0	2.19099e-05	1.44298e-05	0.000156014	0.000142638	3.70402e-05	6.26813e-05	0	3.61531e-05	2.42965e-05	3.77469e-05	6.88869e-05
cysD	0.000125239	0.000171477	0.00012054	0.000107577	9.7783e-05	6.52204e-05	6.3095e-05	1.91744e-05	0.000128815	9.5128e-05	0.000116378	0.0001021	0.000133469	0.00012386	8.11632e-05	8.13107e-05	5.82766e-05	5.40872e-05	9.89863e-05	0.000162081	0.00016105	0.000387507	0.000392493	3.98131e-05	0.000139356	8.35308e-05	0.000160955	7.67953e-05	6.90253e-05	7.49025e-05
cysI	0.00012021	0.000122802	0.000126968	7.69678e-05	9.80432e-05	5.60524e-05	6.46396e-05	7.57042e-05	0.000163483	0.000131504	0.000142643	0.000116854	0.000143681	0.000118566	6.27824e-05	8.55188e-05	6.80092e-05	4.76575e-05	5.84888e-05	0.000168921	0.000169077	0.000162602	0.000173644	3.63829e-05	7.52519e-05	8.21094e-05	0.000106485	7.17987e-05	4.75188e-05	1.60587e-05
cysJ	0	0	0	0	0	0	0	0	3.03367e-05	1.14231e-05	0	0	0	0	0	0	0	0	0	1.3319e-05	1.07825e-05	0	0	0	0	0	0	0	1.75636e-05	1.63211e-05
cysN_cysC	0	4.47366e-06	3.83615e-06	0	0	2.21032e-05	1.92608e-05	0	6.85021e-05	4.79811e-05	0.000100272	9.17283e-05	7.81415e-05	8.68687e-05	4.86232e-05	4.14453e-05	4.82875e-05	2.99362e-05	5.58146e-05	0.000135096	0.000137371	0.000195571	0.000183006	0	0.00010453	4.53338e-05	8.95873e-05	3.36688e-05	2.21591e-05	1.50721e-05
cysP	0	0	0	0	0	0	0	0	0	0	0	0	0	0	0	0	0	0	0	0	0	0	0	0	0	0	0	0	0	0
cysU	9.1351e-05	4.5184e-05	0.000109945	7.30658e-05	9.0919e-05	2.22999e-05	1.71311e-05	6.59908e-06	4.26023e-05	1.67923e-05	0	0	1.69052e-05	0	0	1.24192e-05	0	0	0	2.22913e-05	1.46276e-05	0.000149564	1.70754e-05	3.70402e-05	7.11486e-06	0	3.82834e-05	2.42965e-05	3.86722e-05	4.3864e-05
cysW	9.1351e-05	4.5184e-05	4.68879e-05	7.25385e-05	9.0919e-05	2.22999e-05	1.71311e-05	6.59908e-06	4.26023e-05	1.67923e-05	0	0	1.69052e-05	4.83455e-05	0	1.24192e-05	0	0	0	2.22913e-05	1.46276e-05	0.000154145	1.70754e-05	3.70402e-05	7.11486e-06	0	3.61531e-05	2.42965e-05	3.86722e-05	4.53125e-05
doxD	0	0	0	0	0	0	0	0	4.82049e-06	0	0	0	0	0	0	0	0	0	0	3.47855e-06	2.94982e-06	0	0	0	0	0	0	0	0	0
hdrA2	0	0	0	0	0	0	0	0	0	0	0	0	0	0	0	0	0	0	0	0	0	0	0	0	0	0	0	0	0	0
hdrB2	0	0	0	0	0	0	0	0	0	0	0	0	0	0	0	0	0	0	0	9.15213e-06	3.55019e-06	0	0	0	0	0	0	0	0	0
hdrC2	0	0	0	0	0	0	0	0	0	0	0	0	0	0	0	0	0	0	0	1.83043e-05	7.10039e-06	0	0	0	0	0	0	0	0	0
psrA	6.9216e-06	1.20992e-05	1.33124e-05	0	9.17162e-06	0	0	0	0	0	0	0	0	0	0	3.95236e-06	4.34356e-06	7.43397e-06	0	0	0	3.0517e-06	4.69037e-06	8.90125e-06	3.37649e-06	2.5377e-06	5.05807e-06	0	2.67768e-06	1.91404e-06
qmoA	0	6.43259e-06	6.99489e-06	2.35966e-05	2.99987e-05	3.18462e-05	8.86981e-05	0.000120989	0	0	0	0	0	0	0	0	0	0	0	0	0	0	0	0	0	0	0	0	6.14795e-05	6.456e-05
qmoB	0	6.43259e-06	6.99489e-06	2.35966e-05	2.99987e-05	3.18462e-05	8.86981e-05	0.000120989	0	0	0	0	0	0	0	0	0	0	0	0	0	0	0	0	0	0	0	0	6.14795e-05	6.456e-05
qmoC	0	0	0	0	0	0	0	0	0	0	0	0	0	0	0	0	0	0	0	0	0	0	0	0	0	0	0	0	0	0
sir	0	0	0	0	0	0	0	0	0	0	0	0	0	0	0	0	0	0	0	0	0	0	0	0	0	0	0	0	0	0
soeA	0	1.33261e-05	7.48822e-06	2.39832e-05	3.01161e-05	6.12567e-05	0.000120082	0.000121864	0	0	0	0	0	0	0	0	0	0	0	1.78485e-05	6.43408e-06	0	0	0	2.86128e-06	3.58205e-05	5.75385e-06	0	6.18326e-05	6.89239e-05
soeB	0	6.42581e-06	1.15011e-05	2.39832e-05	3.01161e-05	6.12567e-05	9.50638e-05	0.000121864	0	0	0	0	0	0	0	0	0	0	0	1.224e-05	6.43408e-06	0	0	0	1.42604e-06	3.58205e-05	2.79484e-06	0	8.40722e-05	8.10695e-06
soeC	5.73504e-06	6.42581e-06	1.15011e-05	2.39832e-05	3.01161e-05	6.12567e-05	9.50638e-05	0.000121864	0	0	0	0	0	0	0	0	0	0	0	1.224e-05	6.43408e-06	0	0	0	1.61924e-06	3.58205e-05	5.75385e-06	0	6.20651e-05	6.89239e-05
SoxD	0.000173817	0.000172372	0.000154631	0.000116621	0.000104177	0	2.85753e-05	2.71202e-05	0.000182366	0.000175057	0	0	7.1513e-05	9.21289e-05	0.000207418	0	5.409e-06	0	8.35637e-05	5.2541e-05	4.71589e-05	4.327e-06	6.20391e-06	3.81109e-05	5.68269e-06	1.75878e-06	2.35431e-05	4.39117e-05	4.8404e-05	1.59368e-05
sqr	0.00031263	0.00036255	0.000371193	0.00048514	0.000451826	0.000249051	0.000357577	0.000555105	0.000395596	0.000417081	0.000443389	0.000578675	0.000290047	0.000402306	0.000556858	0.000350218	0.000216497	0.000427455	0.000211411	0.000350624	0.000277214	0.000369369	0.000359648	3.9305e-05	0.000362545	0.000354584	0.000270568	0.000229345	0.000318028	0.000301136
tsdA	5.92009e-05	6.39666e-05	6.71362e-05	6.72919e-05	8.04635e-05	9.03495e-05	0.000122305	9.21766e-05	0.000152105	0.000154864	0.000174342	0.000222525	0.000187832	0.000117646	0.000218725	0.00018332	0.00016624	0.000194738	0.000163868	0.000231352	0.000169438	0	8.09829e-06	8.09753e-06	0.000177669	0.000323213	0.000205798	0.000212896	0.000168247	0.000110205
TST	0.000246155	0.000266068	0.00025619	0.000239507	0.000237573	0.000137279	0.000241474	0.000345239	0.000296727	0.000260666	0.000236186	0.000269752	0.000149706	0.000231871	0.000295407	0.000210842	0.00019227	0.000223254	0.000246387	0.000238585	0.000216652	0.000213853	0.000198984	5.66396e-05	0.000153193	0.000116707	0.000120647	9.23042e-05	0.000177183	0.000153947
ttrA	4.22924e-05	6.91045e-05	0.000126932	9.31559e-05	0.000114524	1.26477e-05	4.47937e-05	0.000185801	1.50029e-05	0	1.21452e-05	1.22908e-05	1.03666e-05	4.66432e-05	3.43622e-05	0	0	0	0	0	0	0.000171802	0.000149496	8.58263e-06	7.83739e-05	2.85944e-05	3.90027e-05	0	3.44344e-05	8.88181e-05
ttrB	4.22924e-05	6.91045e-05	0.000126932	9.31559e-05	0.000114524	1.26477e-05	4.45597e-05	0.000136754	1.50029e-05	0	1.21452e-05	1.22908e-05	1.03666e-05	4.66432e-05	3.43622e-05	0	0	0	0	0	0	0.000171802	0.000149496	8.58263e-06	7.83739e-05	2.85944e-05	3.90027e-05	0	3.44344e-05	6.04844e-05
ttrC	4.22924e-05	6.91045e-05	0.000126932	9.31559e-05	0.000114524	1.26477e-05	4.45597e-05	0.000136754	1.50029e-05	0	1.21452e-05	1.22908e-05	1.03666e-05	4.66432e-05	3.43622e-05	0	0	0	0	0	0	0.000171802	0.000149496	8.58263e-06	7.83739e-05	2.85944e-05	3.90027e-05	0	3.44344e-05	6.04844e-05
1.3.1.33_protochlorophyllide_reductase	0	0	0	0	3.47397e-06	1.78823e-05	0	0	0	0	2.04486e-05	0	2.40989e-05	0	0	2.31293e-05	3.58979e-06	0	0.000124061	5.71078e-06	3.10946e-06	6.96205e-06	8.52794e-06	1.75671e-06	5.54929e-05	6.63424e-05	0.000104679	7.53269e-05	4.47026e-05	2.75873e-05
bchC	0	0	0	0	0	3.63546e-05	0	0	2.7449e-05	1.39259e-05	7.38289e-05	6.69974e-05	6.96118e-05	5.06607e-05	3.32191e-05	3.14847e-05	3.68992e-05	1.95588e-05	8.16083e-05	0.000119939	0.000124788	1.26967e-06	5.50736e-06	2.39969e-06	4.57897e-05	4.81865e-05	5.19136e-05	3.41189e-05	8.66783e-06	3.63594e-06
bchF	0	0	0	0	0	2.22394e-05	0	0	2.4862e-05	1.53805e-05	7.21289e-05	6.69974e-05	6.97659e-05	5.03883e-05	3.32191e-05	2.99351e-05	3.68793e-05	1.95588e-05	5.54024e-05	0.000119939	0.000124788	1.50614e-06	4.00683e-06	1.38068e-06	4.4701e-05	4.81121e-05	5.07136e-05	3.29231e-05	8.63654e-06	3.69875e-06
bchJ_divinyl_protochlorophyllide	0	0	0	0	0	8.62344e-06	0	0	4.64e-06	0	1.24347e-06	0	0	0	0	1.37231e-06	3.38643e-06	0	5.58146e-05	6.72148e-06	6.50696e-06	0	0	0	1.03656e-06	0	5.39033e-06	0	2.13231e-06	1.38934e-06
bchX	0	0	0	0	0	3.94106e-05	0	0	2.01393e-05	1.39259e-05	7.21289e-05	6.69974e-05	6.56167e-05	3.66337e-05	3.32191e-05	3.00997e-05	3.68992e-05	1.95588e-05	7.39114e-05	0.000119939	0.000124788	0	4.00683e-06	1.19985e-06	4.57897e-05	4.81865e-05	5.19136e-05	3.41189e-05	8.66783e-06	3.80591e-06
bchY	0	0	0	0	0	4.40703e-05	0	0	2.01393e-05	1.39259e-05	7.3892e-05	6.69974e-05	7.03826e-05	5.06607e-05	3.32191e-05	3.15885e-05	3.73258e-05	1.95588e-05	9.25929e-05	0.000119939	0.000124788	4.79714e-06	4.00683e-06	1.19985e-06	4.46948e-05	4.96576e-05	5.20583e-05	3.29231e-05	8.66783e-06	3.90567e-06
bchZ	0	0	0	0	0	4.4267e-05	0	0	2.44709e-05	1.48992e-05	7.21289e-05	6.69974e-05	6.56167e-05	5.06607e-05	3.32191e-05	3.15885e-05	3.95717e-05	1.95588e-05	7.33267e-05	0.000119939	0.000124788	3.3107e-06	1.01098e-05	0	4.56578e-05	4.67676e-05	5.00882e-05	3.50025e-05	8.66783e-06	3.99066e-06
chlB_light-independent_protochlorophyllide_reductase_subunit_B	0	0	0	0	0	6.02431e-05	0	0	2.4862e-05	3.05364e-05	7.21289e-05	6.69974e-05	7.75634e-05	5.03883e-05	3.32191e-05	3.20366e-05	3.82365e-05	1.95588e-05	7.25024e-05	0.000119939	0.000124788	2.74766e-06	5.55292e-06	1.24003e-06	4.55229e-05	4.81121e-05	5.15736e-05	3.46839e-05	8.39515e-06	8.17716e-06
chlG_bchG_chlorophyll_bacteriochlorophyll_a_synthase	0	0	0	0	0	2.93953e-05	0	0	2.43356e-05	1.44179e-05	7.33575e-05	6.69974e-05	6.56167e-05	5.03883e-05	3.32191e-05	3.1667e-05	3.76817e-05	1.95588e-05	8.06881e-05	0.000119939	0.000124788	1.50614e-06	4.00683e-06	1.54143e-06	4.58571e-05	4.67676e-05	5.09286e-05	3.59322e-05	8.63654e-06	3.45488e-06
chlL_light-independent_protochlorophyllide_reductase_subunit_L	0	0	0	0	0	4.41611e-05	0	0	2.77949e-05	1.51559e-05	7.37287e-05	6.69974e-05	6.56167e-05	5.03883e-05	3.32191e-05	3.16948e-05	3.51132e-05	1.95588e-05	8.05348e-05	0.000119939	0.000124788	0	5.5399e-06	1.18262e-06	4.4701e-05	4.67676e-05	4.93651e-05	3.44999e-05	8.39515e-06	4.14955e-06
chlN_light-independent_protochlorophyllide_reductase_subunit_N	0	0	0	0	0	5.1196e-05	0	0	2.4862e-05	1.53805e-05	7.21289e-05	6.69974e-05	7.57393e-05	5.03883e-05	3.32191e-05	3.4323e-05	3.86632e-05	1.95588e-05	7.25024e-05	0.000119939	0.000124788	2.81804e-06	4.00683e-06	1.38068e-06	4.55229e-05	4.81121e-05	5.57404e-05	3.44999e-05	8.32809e-06	3.69875e-06
chlP_bchP_geranylgeranyl_diphosphate_geranylgeranyl-bacteriochlorophyllide	0	0	0	0	0	2.37523e-05	0	0	2.01393e-05	1.43109e-05	7.35617e-05	6.69974e-05	6.56167e-05	4.78689e-05	3.32191e-05	3.03352e-05	3.72507e-05	1.95588e-05	7.04703e-05	0.000119939	0.000124788	1.22181e-06	5.21767e-06	1.54143e-06	4.58878e-05	4.8003e-05	5.18355e-05	3.29231e-05	8.66783e-06	1.71081e-06
pucA_light-harvesting_protein_B-800-850_alpha_chain	0	0	0	0	0	7.48878e-06	0	0	4.36175e-06	0	0	0	0	0	0	0	0	0	0	3.12822e-06	2.61319e-06	0	0	0	0	0	0	0	0	0
pucB_light-harvesting_protein_B-800-850_beta_chain	0	0	0	0	0	7.48878e-06	0	0	4.36175e-06	0	0	0	0	0	0	0	0	0	0	3.12822e-06	2.61319e-06	0	0	0	0	0	0	0	0	0
pufA_light-harvesting_complex_1_alpha_chain	0	0	0	0	0	3.79583e-05	0	0	2.72685e-05	1.48992e-05	7.37473e-05	6.69974e-05	6.56167e-05	5.06607e-05	3.32191e-05	3.0125e-05	3.86411e-05	1.95588e-05	7.33267e-05	0.000121142	0.000124788	3.3107e-06	4.00683e-06	0	4.46948e-05	4.67676e-05	5.20309e-05	3.40794e-05	8.66783e-06	3.99066e-06
pufB_light-harvesting_complex_1_beta_chain	0	0	0	0	0	2.97584e-05	0	0	2.44709e-05	1.48992e-05	7.37473e-05	6.69974e-05	6.56167e-05	5.06607e-05	3.32191e-05	3.0125e-05	3.86411e-05	1.95588e-05	7.33267e-05	0.000121142	0.000124788	3.3107e-06	1.01098e-05	0	4.56578e-05	4.67676e-05	4.92126e-05	3.40794e-05	8.66783e-06	3.99066e-06
pufL_photosynthetic_reaction_center_L_subunit	0	0	0	0	0	3.21639e-05	0	0	2.72685e-05	1.48992e-05	7.37473e-05	6.69974e-05	6.56167e-05	5.06607e-05	3.32191e-05	3.0125e-05	3.72883e-05	1.95588e-05	7.33267e-05	0.000121142	0.000124788	1.30908e-06	4.00683e-06	1.46967e-06	4.46948e-05	4.806e-05	5.20309e-05	3.41583e-05	8.66783e-06	1.63321e-06
pufM_photosynthetic_reaction_center_M_subunit	0	0	0	0	0	2.31774e-05	0	0	2.44709e-05	1.48992e-05	7.37473e-05	6.69974e-05	6.96118e-05	5.05756e-05	3.32191e-05	3.12973e-05	3.72883e-05	1.95588e-05	5.7099e-05	0.000119939	0.000124788	1.64972e-06	4.00683e-06	1.46967e-06	4.46948e-05	4.806e-05	5.02563e-05	3.29231e-05	8.66783e-06	3.67658e-06
pufX_photosynthetic_reaction_center_PufX_protein	0	0	0	0	0	7.95777e-06	0	0	0	0	0	0	0	0	0	0	0	0	0	3.04451e-06	2.82142e-06	0	0	0	0	0	0	0	0	0
puhA_photosynthetic_reaction_center_H_subunit	0	0	0	0	0	5.57195e-05	0	0	3.34877e-05	1.51559e-05	9.01017e-05	6.69974e-05	7.77175e-05	5.03883e-05	3.32191e-05	3.92147e-05	3.90168e-05	1.95588e-05	0.000152395	0.000124217	0.00012729	4.31011e-06	7.16412e-06	0	4.77432e-05	5.24409e-05	6.58136e-05	3.52653e-05	4.0362e-05	5.51376e-05
bacterial_rhodopsin	7.54313e-06	7.76113e-06	6.56783e-06	0	0	0.000135509	5.8391e-05	0	3.33975e-05	3.03224e-05	2.41531e-05	0	5.04971e-05	0	6.81359e-06	3.6308e-05	1.63884e-05	8.68216e-06	0.000119489	5.61467e-06	5.84411e-06	5.19972e-06	1.03116e-05	0	8.24343e-05	7.64064e-05	0.000120995	8.55895e-05	5.51228e-05	3.30708e-05
cynS	0.000204173	0.000227343	0.000237304	0.000232081	0.00031228	8.66278e-05	7.43988e-05	0.000239814	7.50973e-05	7.80576e-05	2.50885e-05	3.60482e-05	3.10356e-05	7.72848e-05	6.01226e-05	6.54506e-05	0.000106741	8.07461e-05	1.16077e-05	1.99009e-05	1.01474e-05	0.000205328	0.000192767	0.000298868	0.00011155	8.34142e-05	7.30372e-05	3.85833e-05	0.000113486	9.41426e-05
napA	0.000107822	0.000106019	9.52999e-05	0.000157961	0.000120649	0	0	1.24659e-05	8.73854e-06	7.7972e-06	5.45272e-06	2.09147e-05	0	0	5.8855e-06	1.81034e-06	0	2.04645e-06	0	1.78578e-06	1.08276e-06	2.98695e-06	8.18942e-06	0.000175697	4.66759e-06	4.19725e-06	0	0	0	0
napB	0.000151668	0.000145774	0.000138315	0.000168155	0.000130349	0	0	1.24659e-05	5.7906e-06	7.7972e-06	5.45272e-06	1.38792e-05	0	0	5.72704e-06	0	0	1.48041e-06	0	1.78578e-06	1.05152e-06	7.43219e-06	1.38009e-05	0.000197498	4.66759e-06	4.19725e-06	1.79417e-06	0	0	0
narG	9.89223e-05	9.89832e-05	0.00017231	8.38051e-05	0.000115438	9.91393e-05	0.000112616	0.000209908	8.55129e-05	7.16187e-05	0.000127302	0.000119885	3.56858e-05	0.000197587	0.00010071	0.000104222	0.000118211	6.54195e-05	2.79696e-05	0.000237224	0.000359656	0.000363505	0.000313783	0.000280919	0.000162102	7.08373e-05	0.000117274	2.45363e-05	0.000102977	0.000125861
narH	8.62375e-05	9.4496e-05	2.65217e-05	8.38051e-05	0.000112535	7.30269e-05	6.88756e-05	0.000119793	7.0164e-05	7.16187e-05	0.000127874	0.000119668	3.56858e-05	0.000197587	0.00010071	9.88899e-05	0.000119272	9.82353e-05	0	0.000232266	0.00035588	0.000185363	0.000163304	0.000146952	9.00337e-05	6.81235e-05	7.54137e-05	1.6248e-05	0.000102257	0.000102737
narI	8.65341e-05	9.55941e-05	0.000110387	8.38051e-05	0.000123972	8.34961e-05	0.000110299	0.000138968	8.84984e-05	7.63569e-05	0.000126047	0.000120229	3.61611e-05	0.000194063	9.85141e-05	0.000107081	0.000113379	0.000108171	1.59306e-05	0.000241542	0.00035588	0.000186084	0.000173417	0.000177256	8.37499e-05	6.70295e-05	7.69656e-05	1.68098e-05	0.000102579	0.000107334
narJ	8.82857e-05	5.26469e-05	0.000106514	8.38051e-05	0.000123972	7.69604e-05	0.000110299	0.000213603	8.53098e-05	6.66024e-05	0.000114559	0.000118026	3.61611e-05	0.000143334	7.46439e-05	0.000104617	0.000129033	7.30828e-05	1.59306e-05	0.000236563	0.00035588	8.08814e-06	1.28245e-05	3.38856e-05	2.46751e-05	3.56246e-05	4.09845e-05	1.43164e-05	0.000102257	8.05042e-05
nirB	0.000177871	0.000173239	0.000183789	0.000122254	0.000153568	0.000140592	0.000165086	0.000230193	0.000238896	0.00026319	0.000174257	0.000214527	0.000129371	0.000237472	0.0002811	0.000219689	0.000255947	0.000265849	0.000116594	0.000122661	0.000115546	0.000192319	0.000200065	4.4245e-05	3.69911e-05	0.000102773	7.39518e-05	0.000108355	0.000108971	7.38014e-05
nirK	2.04682e-05	2.54728e-05	2.50123e-05	3.0346e-05	1.13114e-05	7.59468e-06	1.13974e-05	1.90818e-05	1.99738e-05	2.43221e-05	0	3.38629e-06	0	0	0	2.04758e-05	1.67442e-05	2.00029e-05	5.42618e-05	1.04667e-05	8.06168e-06	3.26932e-05	3.12376e-05	9.28015e-06	7.07438e-05	6.89372e-05	8.67455e-05	8.75835e-05	6.59765e-05	5.02306e-05
nirS	8.47543e-05	0.000106975	0.000114488	8.87705e-05	0.000118937	5.3783e-05	4.36704e-05	0.000140777	1.46194e-05	1.77122e-05	1.06048e-05	1.12426e-05	1.01225e-05	4.96223e-05	3.73729e-05	2.81324e-05	4.25713e-05	4.75095e-05	0	0	0	0.000159116	0.000153158	0.000156818	7.48441e-05	6.30928e-05	4.03551e-05	7.27645e-06	0.000101716	0.000100081
norB	0.000192237	0.000211367	0.000216311	0.000182621	0.000197555	0.000124813	0.000214069	0.000310855	0.000288846	0.000315685	0.000267941	0.000314623	0.000199882	0.000303811	0.000324744	0.000272571	0.000280987	0.000346227	7.28858e-05	0.000190809	0.000209087	0.00024033	0.000220216	0.000187133	0.000210545	0.000215097	0.00020511	0.000197486	0.000182838	0.000169256
norC	0.000167898	0.000192388	0.000195931	0.000145402	0.000154877	8.15445e-05	0.000146621	0.000257541	0.000150721	0.00018817	0.000124537	0.000187575	9.68707e-05	0.000161736	0.000253167	0.00017616	0.000191181	0.00028189	4.13313e-05	3.89152e-05	4.24427e-05	0.000213405	0.000192181	0.000181125	0.000224554	0.000193084	0.000151828	0.000144856	0.000157013	0.000161056
nrfH	7.76914e-06	1.35972e-05	1.49764e-05	3.39667e-05	1.26875e-05	1.174e-05	1.14442e-05	2.20194e-05	3.9707e-06	4.24621e-06	1.8782e-06	1.6736e-06	0	0	7.48137e-06	4.08402e-06	4.5845e-06	1.38752e-05	0	0	0	3.83715e-06	6.04117e-06	1.10656e-05	4.21065e-06	3.71601e-06	7.32912e-06	0	3.30352e-06	2.88953e-06
nxrA	0	0	0	0	0	0	0	0	0	0	0	0	0	0	0	0	0	0	0	0	0	0	0	0	0	0	0	0	0	0
nxrB	0	0	0	0	0	0	0	0	0	0	0	0	0	0	0	0	0	0	0	0	0	0	0	0	0	0	0	0	0	0
nifB	4.15578e-05	3.61621e-05	3.39363e-05	0.000117649	0.000105092	1.00758e-05	1.92608e-05	4.43081e-05	1.44239e-05	1.1637e-05	1.55898e-06	3.85888e-06	0	0	2.92011e-06	5.06894e-06	2.00489e-06	9.44849e-06	0	1.94638e-05	1.62969e-05	8.47382e-07	1.60794e-06	2.80557e-05	9.33826e-06	8.86335e-06	1.34465e-06	2.75421e-05	2.15422e-05	2.26322e-05
nifD	4.21511e-05	3.61621e-05	3.39363e-05	0.000117649	0.000105897	9.09244e-06	2.19756e-05	4.28772e-05	1.44239e-05	6.06449e-06	0	3.85888e-06	0	0	0	2.44079e-06	0	3.76198e-06	0	1.95692e-05	1.48012e-05	0	2.07665e-06	2.54408e-05	9.84734e-06	5.98084e-06	1.71599e-06	2.85868e-05	2.1864e-05	2.20817e-05
nifE	4.15296e-05	4.26015e-05	4.08723e-05	0.000141043	0.000135065	1.81849e-05	4.39512e-05	7.7758e-05	3.09534e-05	2.0846e-05	5.70142e-06	3.85888e-06	0	0	0	1.01657e-05	5.9174e-06	8.77215e-06	0	4.76643e-05	3.89168e-05	1.28937e-06	4.55691e-06	5.22077e-05	1.96579e-05	1.52609e-05	3.87369e-06	5.77911e-05	4.91594e-05	4.54898e-05
nifH	4.21511e-05	3.61621e-05	3.39363e-05	0.000117649	0.000105897	9.09244e-06	1.79269e-05	4.28772e-05	0	1.37547e-05	2.02296e-06	3.85888e-06	0	0	0	6.94258e-06	1.80816e-06	7.03629e-06	0	3.00948e-05	1.69875e-05	0	9.08128e-07	2.54408e-05	9.84734e-06	6.55883e-06	1.96616e-06	2.56499e-05	4.07375e-05	3.68397e-06
nifK	3.50459e-05	3.61621e-05	3.39363e-05	0.000117649	0.000105897	9.09244e-06	2.19756e-05	4.28772e-05	1.44239e-05	5.90405e-06	2.18629e-06	3.85888e-06	0	0	0	4.76005e-06	0	6.43542e-06	0	2.16185e-05	1.79904e-05	0	1.25315e-06	2.54408e-05	1.11108e-05	7.92814e-06	1.85671e-06	2.88956e-05	2.40589e-05	2.27061e-05
nifQ	3.50459e-05	3.61621e-05	3.39363e-05	0.000117649	0.000105897	9.09244e-06	2.19756e-05	4.32139e-05	1.2792e-05	1.06637e-05	2.02296e-06	3.85888e-06	0	0	0	3.79284e-06	2.04247e-06	3.98259e-06	0	2.01924e-05	1.51968e-05	0	1.70559e-06	5.27502e-05	1.08686e-05	7.56597e-06	0	2.81137e-05	2.1864e-05	1.83201e-05
nifT	4.14872e-05	3.61621e-05	3.39363e-05	0.00012279	0.000105092	1.09684e-05	1.92608e-05	4.43081e-05	1.44239e-05	5.42274e-06	2.02296e-06	3.85888e-06	0	0	0	3.70676e-06	2.42709e-06	4.27867e-06	0	1.94328e-05	1.6106e-05	2.22684e-06	0	5.67229e-05	1.17303e-05	8.17869e-06	1.75899e-06	2.75421e-05	2.15422e-05	2.24142e-05
nifX	7.65755e-05	6.58849e-05	6.09365e-05	0.000211903	0.000182627	9.09244e-06	2.19756e-05	5.18836e-05	1.44239e-05	9.49782e-06	4.39484e-06	7.71775e-06	0	0	0	6.94764e-06	2.04247e-06	4.01452e-06	0	2.0211e-05	1.58006e-05	1.15706e-06	4.66758e-06	8.07858e-05	1.32821e-05	9.31235e-06	2.49386e-06	2.88956e-05	2.34823e-05	2.27837e-05
nifZ	0.000152247	0.000149231	0.000133455	0.000364775	0.000314453	0.000106931	0.000130028	0.000234764	8.4633e-05	6.41531e-05	0.00012261	0.000121885	2.65653e-05	0.000143334	6.62005e-05	6.77041e-05	7.41786e-05	6.17853e-05	1.16843e-05	0.000260758	0.000378892	5.70083e-06	1.21214e-05	0.000161689	3.92667e-05	6.17532e-05	3.77127e-05	8.03892e-05	0.000184912	0.00018752
nosD	0.000154225	0.000110628	0.000177354	0.000116304	0.000120909	0.000118852	0.000118748	0.000197888	2.72459e-05	3.54457e-05	2.12838e-05	1.3968e-05	4.54487e-05	3.9136e-05	5.23922e-05	5.00564e-05	5.27504e-05	8.2032e-05	1.57005e-05	2.9515e-06	1.56514e-06	0.000182275	0.000165813	0.000209307	8.8623e-05	0.000138844	0.000145031	8.05896e-05	0.000139848	0.000151427
aprA	5.4384e-06	1.26686e-05	1.35627e-05	4.42666e-05	5.70772e-05	0.000132816	0.000187015	0.000235547	0	3.14455e-06	0	0	0	0	0	0	0	0	0	0	0	0	0	0	0	3.37814e-05	0	2.64449e-06	6.3272e-05	6.63299e-05
aprB	0	1.26686e-05	1.35627e-05	4.44424e-05	5.70772e-05	0.000132271	0.00019434	0.000238072	0	0	0	0	0	0	0	9.19094e-07	0	0	0	0	0	0	0	0	1.10403e-06	3.37814e-05	0	0	6.3272e-05	1.58444e-05
dsrA	6.13056e-06	1.2933e-05	1.40708e-05	4.59452e-05	5.94351e-05	0.00013091	0.000207399	0.000249738	0	0	0	1.49238e-06	0	0	0	1.19001e-06	0	0	0	0	0	0	0	0	0	3.84475e-05	1.56355e-06	2.94343e-06	6.27714e-05	7.51907e-05
dsrB	0	6.92062e-06	7.88582e-06	2.45369e-05	3.1786e-05	8.9941e-05	0.000101008	0.000127563	0	0	0	0	0	0	0	0	0	0	0	0	0	0	0	0	0	3.84475e-05	1.94662e-06	2.94343e-06	6.27714e-05	7.51094e-05
dsrC	0	0	0	0	0	0.0001	0.0001	0.0001	0	0	0	0	0	0	0	0	0	0	0	0	0	0	0	0	0	0	0	0	0.0001	0.0001
dsrE	4.74624e-06	6.92062e-06	7.88582e-06	2.45369e-05	3.1786e-05	8.97443e-05	0.000101008	0.000127563	2.32376e-06	0	0	0	0	0	0	0	0	0	0	0	0	0	0	0	0	3.84475e-05	1.94662e-06	4.93091e-06	6.27714e-05	7.51094e-05
dsrF	4.74624e-06	6.92062e-06	7.88582e-06	2.45369e-05	3.1786e-05	8.97443e-05	0.000101008	0.000127563	2.32376e-06	0	0	1.14771e-06	0	0	0	0	0	0	0	0	0	0	0	0	0	3.97375e-05	1.94662e-06	4.93091e-06	6.27714e-05	7.48914e-05
dsrH	1.08062e-05	6.92062e-06	7.88582e-06	2.45369e-05	3.1786e-05	8.97443e-05	0.000101008	0.000129768	2.32376e-06	0	0	1.14771e-06	0	0	0	0	0	0	0	0	0	0	0	0	0	3.97375e-05	1.43064e-06	4.93091e-06	6.27714e-05	7.48914e-05
fccB	0.000365093	0.000312404	0.000321898	0.000293819	0.000269451	0.000232394	0.000205574	0.000203696	0.000424128	0.000520797	0.000276363	0.000465702	0.000200987	0.00029615	0.000625707	0.000396836	0.000444972	0.000544703	6.88313e-05	0.000120813	0.00013134	4.15752e-05	4.15037e-05	0.000159123	6.05806e-05	6.45787e-05	7.36704e-05	0.000123197	0.000247183	0.000235892
sat_sulfate_adenylyltransferase	0	1.33397e-05	1.47261e-05	4.82829e-05	6.1021e-05	9.1469e-05	0.000116454	0.000160878	0	0	1.84851e-06	0	0	0	2.82957e-06	0	0	0	0	1.2516e-05	1.19554e-05	0	0	0	2.53927e-06	3.37814e-05	0	4.81264e-06	6.14392e-05	7.5272e-05
sor	4.09222e-05	3.89954e-05	4.14981e-05	1.8763e-05	1.76719e-05	1.0923e-05	2.85753e-05	1.82316e-05	0.000124325	0.000156169	9.02242e-05	0.000162819	6.85584e-05	9.21289e-05	0.000207418	0	0.000141644	0.000174322	2.84297e-05	3.81339e-05	3.66784e-05	0	0	0	2.01547e-05	3.51135e-05	1.79612e-05	0	4.59945e-05	1.09743e-06
SoxA	0.000193141	0.000179272	0.000138234	0.000186628	0.000182392	0.000162166	0.000243908	0.000282279	0.000200287	0.000207476	0.000143044	0.00020398	0.000109049	0.000111756	0.000212455	0.000160654	0.000165097	0.000198235	8.36404e-05	0.000177319	0.000149316	5.67352e-05	5.33842e-05	8.71898e-05	7.63345e-05	0.000194622	7.49681e-05	0.000180177	0.000250053	0.000159859
SoxB	0.000238597	0.000247231	0.000217387	0.000269449	0.000232152	9.79593e-05	0.000151161	0.000200211	0.000194451	0.000217209	0.000115895	0.000180042	0.000112748	9.60272e-05	0.000215251	0.000166067	0.000148757	0.000196653	8.36308e-05	8.19878e-05	7.67994e-05	3.1812e-05	3.30864e-05	0.000175545	3.57951e-05	0.000139407	5.48023e-05	7.09643e-05	0.000159195	0.000137342
SoxC	0.000185894	0.000169396	0.00015388	0.000116621	0.000104177	6.88362e-06	2.85753e-05	3.42832e-05	0.000181832	0.000201925	0.000103164	0.000175479	7.43134e-05	9.21289e-05	0.000207418	0.000152509	0.000150512	0.000183524	0.000136694	5.39052e-05	4.97687e-05	4.04548e-06	7.26828e-06	9.06716e-05	3.49732e-05	5.04935e-05	5.20895e-05	5.69699e-05	8.03037e-05	6.1131e-05
SoxX	0.000153363	0.000139931	0.000131217	0.000177066	0.000165425	0.000177265	0.000235928	0.000278062	0.000197572	0.000221488	0.000143753	0.000202445	0.000109049	0.000111756	0.000212455	0.00016707	0.000164575	0.000197565	9.33118e-05	0.000177202	0.000148428	5.54064e-05	4.70859e-05	5.59966e-05	7.44791e-05	0.000165777	9.13854e-05	0.000178968	0.000277161	0.000227187
SoxY	0.000283687	0.000276899	0.000254769	0.000265723	0.000230558	0.000151878	0.000230756	0.000288777	0.000195294	0.000227991	0.000110966	0.000172484	9.61257e-05	0.000103602	0.000210837	0.000167473	0.000164533	0.000190128	8.46085e-05	7.01043e-05	7.31347e-05	4.0908e-05	4.75839e-05	0.000193669	4.02726e-05	9.09256e-05	5.61e-05	8.64995e-05	0.000195681	8.70444e-05
SoxZ	0.000353906	0.000355548	0.000326102	0.000377325	0.000323944	0.000147158	0.000168643	0.000222904	0.000207409	0.000226493	0.000121322	0.000183115	0.000106685	0.000103602	0.00021078	0.000171587	0.000167546	0.000193954	0.00014187	8.00533e-05	8.09951e-05	4.10066e-05	4.98787e-05	0.00024623	4.54676e-05	9.70057e-05	5.54785e-05	9.05763e-05	0.000214036	0.00022089
sulfur_dioxygenase_sdo	0.000239261	0.000229533	0.000231339	0.000177664	0.000191194	0.000422549	0.000382596	0.000357604	0.000437491	0.00039262	0.00052279	0.000537453	0.000464173	0.000455282	0.000410853	0.000390309	0.000421548	0.000395057	0.000353741	0.00063106	0.000660517	0.000238165	0.000265876	8.36189e-05	0.00050034	0.000531203	0.000533732	0.000492703	0.000456449	0.000434779
thiosulfate_reductase_phsA	6.9216e-06	1.20992e-05	1.33124e-05	0	9.17162e-06	0	0	0	0	0	0	0	0	0	0	3.95236e-06	4.34356e-06	0	0	0	0	3.0517e-06	4.69037e-06	8.90125e-06	3.37649e-06	2.5377e-06	7.76301e-06	0	2.67768e-06	0

## Sheet: Supplementary Dataset 6.
Supplementary Dataset 6. Nitrogen speciation (N-NO3-, N-NO2- and N-NH4+ (unfiltered; mmol/L)), and total dissolved organic carbon (DOC) (0.45μm,; mmol/L) across time (2015-2018) of the tailings impoundment waters. All samples are shown as the average ± standard deviation.
Date	Depth (m)	N-NO3- mmol/L	N-NO2-	N-NH4+	DOC
			mmol/L	mmol/L	mmol/L
March	0	-	-	-	0.45 ± 0.05
2015	0.75	-	-	-	0.28 ± 0.01
	21	-	-	-	0.34 ± 0.01
May	2.5	-	-	-	0.23 ± 0.01
2015	3.5	-	-	-	0.37 ± 0.01
	15	-	-	-	0.24 ± 0.01
2021-07-10	2	-	-	-	0.29 ± 0.02
2015	4	-	-	-	0.26 ± 0.01
	30	-	-	-	0.23 ± 0.01
2021-07-22	1	-	-	-	0.16 ± 0.01
2015	3.5	-	-	-	0.14 ± 0.01
	10	-	-	-	0.21 ± 0.01
August	1	-	-	-	0.52 ± 0.03
2015	2.8	-	-	-	0.15 ± 0.003
	26	-	-	-	0.26 ± 0.01
Sept	1	-	-	0.16 ± 0.006	0.10 ± 0.01
2015	7	-	-	0.16 ± 0.005	0.2 ± 0.001
	33	-	-	0.16 ± 0.008	0.2 ± 0.01
Nov	1.3	-	-	0.13 ± 0.0036	0.11 ± 0.003
2015
May	1	-	-	0.12 ± 0.03	0.23 ± 0.05
2016	6	-	-	0.14 ± 0.003	0.24 ± 0.02
July	0.5	-	-	0.16 ± 0.003	0.2 ± 0.2
2016	1.5	-	-	0.16 ± 0.01	0.26 ± 0.4
	10	-	-	0.16 ± 0.012	0.2 ± 0.3
Sept	1	-	-	0.13 ± 0.003	0.22 ± 0.01
2016	6	-	-	0.13 ± 0.005	0.24 ± 0.01
	32	-	-	0.12 ± 0.003	0.24 ± 0.01
May	0.5	0.098 ± 0.004	0.003 ± 0.0002	0.06 ± 0.01	0.28 ± 0.02
2017
June	0.5	0.114 ± 0.004	0.004 ± 0.0001	0.09 ± 0.006	0.19 ± 0.003
2017	2	0.105 ± 0.004	0.012 ± 0.0006	0.09 ± 0.009	0.3 ± 0.01
	10	0.115 ± 0.004	0.037 ± 0.0007	0.09 ± 0.006	0.32 ± 0.004
July	0.5	0.07 ± 0.004	0.02 ± 0.0004	0.16 ± 0.006	0.42 ± 0.01
2017	2	0.03 ± 0.007	0.031 ± 0.002	0.16 ± 0.009	0.42 ± 0.02
	10	0.068 ± 0.007	0.039 ± 0.0008	0.15 ± 0.02	0.59 ± 0.01
August	0.5	0.073 ± 0.005	0.017 ± 0.0001	0.14 ± 0.001	0.39 ± 0.01
2017	2	0.073 ± 0.004	0.017 ± 0.0006	0.15 ± 0.003	0.38 ± 0.01
	10	0.058 ± 0.004	0.023 ± 0.0002	0.13 ± 0.06	0.35 ± 0.01
Sept	0.5	0.042 ± 0.004	0.004 ± 0.0001	0.17 ± 0.006	1.32 ± 0.03
2017	2	0.039 ± 0.001	0.003 ± 0.0001	0.17 ± 0.003	NA
	10	0.019 ± 0.001	0.002 ± 0.0002	0.16 ± 0.003	NA
Nov	0.5	0.035 ± 0.004	0.005 ± 0.0002	0.16 ± 0.006	NA
2017	10	0.035 ± 0.011	0.005 ± 0.0005	0.16 ± 0.009	NA
May	0.5	0.068 ± 0.003	0.025 ± 0.0007	0.13 ± 0.006	1.01 ± 0.02
2018	2.8	0.105 ± 0.004	0.022 ± 0.002	0.13 ± 0.003	0.36 ± 0.01
	21	0.079 ± 0.017	0.038 ± 0.0001	0.15 ± 0.003	0.29 ± 0.01
June	0.5	0.102 ± 0.004	0.007 ± 0.0001	0.15 ± 0.005	0.57 ± 0.02
2018
2021-07-11	0.5	0.018 ± 0.001	0.018 ± 0.003	0.12 ± 0.1	0.71 ± 0.01
2018	2.5	0.017 ± 0.004	0.021 ± 0.001	0.15 ± 0.003	0.87 ± 0.02
	10	0.005 ± 0.004	0.026 ± 0.001	0.15 ± 0.006	0.31 ± 0.01
2021-07-23	0.5	0.036 ± 0.004	0.011 ± 0.0001	0.17 ± 0.01	0.96 ± 0.02
2018
August	0.5	0.05 ± 0.004	0.010 ± 0.003	0.16 ± 0.01	0.47 ± 0.01
2018	2.5	0.156 ± 0.056	0.015 ± 0.001	0.16 ± 0.01	0.34 ± 0.002
	10	0.018 ± 0.004	0.015 ± 0.001	0.16 ± 0.01	0.31 ± 0.01

## Sheet: Supplementary Dataset 7.
Supplementary Dataset 7. Halothiobacillus sp. and Thiobacillus spp. RNA activities of August 2018 Tailings Impoundment waters at 0.5, 2.5 and 10 m depth
		Halothiobacillus 0.5 m	Thiobacillus Group 4 0.5 m	Thiobacillus Group 5 0.5 m	Thiobacillus Group 1 0.5 m	Thiobacillus Group 2 0.5 m		Halothiobacillus 2.5 m	Thiobacillus Group 4 2.5 m	Thiobacillus Group 5 2.5 m	Thiobacillus Group 1 2.5 m	Thiobacluus Group 2 2.5 m		Halothiobacillus 10 m	Thiobacillus Group 4 10 m	Thiobacillus Group 5 10 m	Thiobacillus Group 1 10 m	Thiobacillus Group 2 10 m
Aerobic Respiration	ccoN	127.848	0	0	0	0	ccoN	126.19	98.4036	7.69408	0	115.618	ccoN	0	0	24.4923	0	307.417
Aerobic Respiration	ccoO	39.3471	0	0	0	0	ccoO	65.4413	158.268	10.1369	0	212.358	ccoO	0	0	25.9485	0	520.794
Aerobic Respiration	ccoP	45.1896	0	0	0	0	ccoP	46.7127	230.134	18.2236	0	187.627	ccoP	0	0	52.3023	0	401.748
Aerobic Respiration	cydA_Cyt_bd_oxida_I	18.7366	0	0	0	0	cydA_Cyt_bd_oxida_I	17.3712	0	0	0	0	cydA_Cyt_bd_oxida_I	0	0	0	0	0
Aerobic Respiration	cydB	25.3274	0	0	0	0	cydB	13.337	0	0	0	0	cydB	0	0	0	0	0
Aerobic Respiration	CoxA	0	0	0	0	0	CoxA	0	16.8964	3.75752	0	0	CoxA	0	0	2.37469	0	0
Aerobic Respiration	CoxB	0	0	0	0	0	CoxB	0	22.557	4.99569	0	0	CoxB	0	0	3.08699	0	0
Nitrate Reductase Genes	narG	0	0	0	0	0	narG	0	17.132	8.88676	0	48.8887	narG	0	0	5.43291	0	162.931
Nitrate Reductase Genes	narH	0	0	0	0	0	narH	0	12.2435	5.69174	0	47.7939	narH	0	0	6.07873	0	153.081
Nitrate Reductase Genes	narI	0	0	0	0	0	narI	0	18.5409	6.87012	0	40.0661	narI	0	0	4.8465	0	105.501
Nitrate Reductase Genes	narJ	0	0	0	0	0	narJ	0	24.0015	6.05909	0	50.581	narJ	0	0	3.64502	0	145.059
Nitrite Reductase Genes	nirK	0	0	0	0	0	nirK	0	24.0015	6.05909	0	50.581	nirK	0	0	3.64502	0	145.059
Nitrite Reductase Genes	nirB	17.1258	0	0	0	0	nirB	11.8737	19.9401	0	0	0	nirB	0	0	0	0	0
Nitrite Reductase Genes	nirS	0	0	0	0	0	nirS	0	41.8874	8.99629	0	82.1811	nirS	0	0	10.2313	0	202.374
Nitric Oxide Reductase Genes	norB	21.1884	0	0	0	0	norB	7.1349	27.4147	7.47567	0	144.77	norB	0	0	11.6042	0	175.643
Nitric Oxide Reductase Genes	norC	13.8122	0	0	0	0	norC	6.0446	8.4507	6.94444	0	77.0986	norC	0	0	10.1852	0	108.195
Nitrogen Fixation	nifZ	0	0	0	0	0	nifZ	0	0	7.28021	0	137.181	nifZ	0	0	11.8333	0	67.5185
Nitrous Oxide Reduction	nosZ	0	0	0	0	0	nosZ	0	13.5198	4.18605	0	108.971	nosZ	0	0	3.25504	0	212.917
		Halothiobacillus 0.5 m	Thiobacillus Group 4 0.5 m	Thiobacillus Group 5 0.5 m	Thiobacillus Group 1 0.5 m	Thiobacillus Group 2 0.5 m		Halothiobacillus 2.5 m	Thiobacillus Group 4 2.5 m	Thiobacillus Group 5 2.5 m	Thiobacluus Group 1 2.5 m	Thiobacluus Group 2 2.5 m		Halothiobacillus 10 m	Thiobacillus Group 4 10 m	Thiobacillus Group 5 10 m	Thiobacillus Group 1 10 m	Thiobacillus Group 2 10 m
	ttrA	0	0	0	0	0	ttrA	0	37.1122	25.8042	0	0	ttrA	0	0	11.4338	0	14.7913
	ttrB	0	0	0	0	0	ttrB	0	34.4238	40.6748	0	0	ttrB	0	0	23.7922	0	13.9771
	ttrC	0	0	0	0	0	ttrC	0	29.7762	24.0368	0	0	ttrC	0	0	10.3369	0	12.8646
	aprA	0	0	0	0	0	aprA	0	88.0094	71.4277	0	751.644	aprA	0	0	163.875	0	3251.42
	aprB	0	0	0	0	0	aprB	0	79.7658	31.8945	0	366.276	aprB	0	0	98.6983	0	0
	HdrA (copy 1)	0	0	0	0	0	HdrA (copy 1)	0	29.7126	8.07866	0	138.291	HdrA (copy 1)	0	0	19.264	0	560.008
	HdrA (copy 2)	0	0	0	0	0	HdrA (copy 2)	0	34.1626	19.2025	0	180.272	HdrA (copy 2)	0	0	30.3553	0	505.326
	HdrC	0	0	0	0	0	HdrC	0	20.4566	10.6667	0	129.67	HdrC	0	0	18.8752	0	475.553
	HdrB	0	0	0	0	0	HdrB	0	36.4024	20.8257	0	205.763	HdrB	0	0	36.6963	0	691.432
	dsrA	0	0	0	0	0	dsrA	0	1350.14	90.5023	0	920.101	dsrA	0	0	228.828	0	5191.84
	dsrB	0	0	0	0	0	dsrB	0	1346.72	88.1811	0	689.738	dsrB	0	0	261.085	0	3969.22
	dsrC	0	0	0	0	0	dsrC	0	2029.63	205.638	0	1235.7	dsrC	0	0	661.002	0	5540.29
	dsrE	0	0	0	0	0	dsrE	0	549.644	32.4194	0	115.072	dsrE	0	0	124.636	0	533.733
	dsrF	0	0	0	0	0	dsrF	0	329.891	24.1288	0	118.72	dsrF	0	0	91.5253	0	772.912
	dsrH	0	0	0	0	0	dsrH	0	345.777	20.4533	0	129.11	dsrH	0	0	20.31	0	1055.38
	sat	0	0	0	0	0	sat	0	31.2639	19.5087	0	216.482	sat	0	0	33.1737	0	1197.54
	TsdA	24.0394	0	0	0	0	TsdA	11.699	95.8913	0	0	0	TsdA				0	0
	SoxA	130.014	0	0	0	0	SoxA	61.4414	228.941	30.3677	0	85.9763	SoxA	0	0	91.0889	0	247.31
	SoxB	94.7812	0	0	0	0	SoxB	77.7944	125.853	12.7447	0	39.8428	SoxB	0	0	39.7567	0	95.2668
	SoxC	395.314	0	0	0	0	SoxC	420.652	0	0	0	0	SoxC	0	0	0	0	0
	Sox D	164	0	0	0	0	Sox D	219.689	0	0	0	0	Sox D				0	0
	SoxX	215.66	0	0	0	0	SoxX	78.1191	151.193	8.71795	0	117.042	SoxX	0	0	68.0074	0	335.55
	SoxY	1386.35	0	0	0	0	SoxY	613.845	330.125	47.7524	0	250.763	SoxY	0	0	176.683	0	0
	SoxZ	1094.58	0	0	0	0	SoxZ	316.359	23.2014	7.98118	0	181.229	SoxZ	0	0	4.7581	0	272.47
	sdo	65.7509	0	0	0	0	sdo	26.7806	36.9588	16.4272	0	161.653	sdo	0	0	13.0056	0	159.347
	fccB	35.881	0	0	0	0	fccB	19.6338	0	0	0	46.6331	fccB	0	0	0	0	39.4645
	sor	0	0	0	0	0	sor	11.0342	0	0	0	0	sor	0	0	0	0	0
